# Supplementary material for: Design and Synthesis of Novel Chalcone Derivatives: Anti-Breast Cancer Activity Evaluation and Docking Study
Source: Int J Mol Sci. 2023 Oct 25;24(21):15549. doi: 10.3390/ijms242115549 (PMC10649752; doi:10.3390/ijms242115549)
Supplement: Supplementary file 1 [file ijms-24-15549-s001.zip]

Archive with 1 entries (1 files):
- ijms-2598057-supplementary.pdf
